# Supplementary material for: Healthcare Resource Utilisation in Patients with Upper Tract Urothelial Carcinoma
Source: Healthcare (Basel). 2026 Jun 16;14(12):1729. doi: 10.3390/healthcare14121729 (PMC13299672; doi:10.3390/healthcare14121729)
Supplement: Supplementary file 1 [file healthcare-14-01729-s001.zip]

Archive with 1 entries (1 files):
- healthcare-4309305-supplementary.pdf
